# Supplementary material for: Transcriptome Analysis Reveals Higher Levels of Mobile Element-Associated Abnormal Gene Transcripts in Temporal Lobe Epilepsy Patients
Source: Front Genet. 2021 Nov 19;12:767341. doi: 10.3389/fgene.2021.767341 (PMC8640520; doi:10.3389/fgene.2021.767341)
Supplement: Supplementary file 3 [file DataSheet1.xlsx]

## Sheet: TableS1_SampleList
Table S1. Datasets and sample IDs used in the human epilepsy groups
Group	Dataset Accession	Sample IDs
TLE-HS	PRJNA290212	SAMN03877308
		SAMN03877309
		SAMN03877310
		SAMN03877311
		SAMN03877314
		SAMN03877315
		SAMN03877318
		SAMN03877321
TLE	PRJNA290212	SAMN03877312
		SAMN03877313
		SAMN03877319
		SAMN03877316
		SAMN03877320
		SAMN03877317
		SAMN03877322
		SAMN03877323
		SAMN03877324
		SAMN03877325
		SAMN03877326
		SAMN03877327
		SAMN03877328
		SAMN03877329
TLE-NC	PRJNA556159	SAMN12341865
		SAMN12341863
		SAMN12341861
		SAMN12341859
		SAMN12341857
		SAMN12341855
		SAMN12341853
		SAMN12341851
		SAMN12341849
		SAMN12341847
		SAMN12341845
		SAMN12341843
		SAMN12341841
		SAMN12341839
		SAMN12341888
		SAMN12341886
		SAMN12341884
Healthy Control	PRJNA600414	SAMN13819298
		SAMN13819290
		SAMN13819222
		SAMN13819337
		SAMN13819336
		SAMN13819332
		SAMN13819328
		SAMN13819382
		SAMN13819282
		SAMN13819278
		SAMN13819215
		SAMN13819276
		SAMN13819267
		SAMN13819265
		SAMN13819434
		SAMN13819430
		SAMN13819428
		SAMN13819424
		SAMN13819417
		SAMN13819415
		SAMN13819262
		SAMN13819261
		SAMN13819249
		SAMN13819212
		SAMN13819456
		SAMN13819450
		SAMN13819448
		SAMN13819446
		SAMN13819442
		SAMN13819438
		SAMN13819410
		SAMN13819408
		SAMN13819404
		SAMN13819403
		SAMN13819397
		SAMN13819241
		SAMN13819240
		SAMN13819239
		SAMN13819236
		SAMN13819464
		SAMN13819462
		SAMN13819458
		SAMN13819357
		SAMN13819356
		SAMN13819351
		SAMN13819349
		SAMN13819327
		SAMN13819320
		SAMN13819318
		SAMN13819218
		SAMN13819209

## Sheet: Table S2_AdjustedTPM
Table S2. Contribution of mobile elements (MEs) to gene transcripts in human sample groups
Genic region		All exon regions								CDS
Sample group		Control		TLE-NC		TLE		TLE-HS		Control		TLE-NC		TLE		TLE-HS
ME class	ME counts	Raw	Adjusted	Raw	Adjusted	Raw	Adjusted	Raw	Adjusted	Raw	Adjusted	Raw	Adjusted	Raw	Adjusted	Raw	Adjusted
SINEs	1181072	3734.8	3162.21	7664.4	6489.36	6466.5	5475.11	9983.4	8452.83	196	165.951	155.8	131.914	242.6	205.407	347.1	293.886
LINEs	962085	1916.9	1992.44	2774.2	2883.53	4397.8	4571.11	5117.5	5319.18	173.5	180.337	61.8	64.2355	139.3	144.79	140.5	146.037
LTRs	709475	746	1051.48	979.2	1380.18	1513.5	2133.27	1804.5	2543.43	36.5	51.4465	51.3	72.307	57.4	80.9049	12.6	17.7596
DNA	479941	1270.1	2646.37	2103.7	4383.25	2560.4	5334.82	3186.9	6640.19	69.1	143.976	48.8	101.679	68.4	142.518	94.8	197.524
Genic region		3' UTR								5' UTR
Sample group		Control		TLE-NC		TLE		TLE-HS		Control		TLE-NC		TLE		TLE-HS
ME class	ME counts	Raw	Adjusted	Raw	Adjusted	Raw	Adjusted	Raw	Adjusted	Raw	Adjusted	Raw	Adjusted	Raw	Adjusted	Raw	Adjusted
SINEs	1181072	1455.3	1232.19	3327.1	2817.02	2642.3	2237.2	4193.4	3550.5	51.2	43.3504	50.2	42.5038	80.8	68.4124	40.4	34.2062
LINEs	962085	624.8	649.423	1137.6	1182.43	1761.2	1830.61	2121.4	2205	30.8	32.0138	31.9	33.1572	21.5	22.3473	15	15.5911
LTRs	709475	237.5	334.755	318.1	448.36	572	806.23	741.8	1045.56	20.5	28.8946	30.5	42.9895	2.9	4.08753	8.6	12.1216
DNA	479941	504.6	1051.38	929.4	1936.49	1074.7	2239.23	1332.3	2775.97	13.2	27.5034	25.3	52.7148	19	39.5882	27.1	56.4653

## Sheet: TableS3_ME_subfamily
Table S3. Contribution of mobile elements (MEs) subfamilies to gene transcripts in human epilepsy patient groups
Genic region	All exon regions				3' UTR
ME subfamily	control	TLE-NC	TLE	TLE-HS	control	TLE-NC	TLE	TLE-HS
SINE:Alu	2707.6 ± 686.8	5667 ± 3084.4	4148.9 ± 2964.0	7559.9 ± 3061.7	1089.2 ± 306.5	2457.9 ± 1365.8	1706.9 ± 1242.1	3117.6 ± 1243.6
SINE:MIR	997.8 ± 337.8	1997.4 ± 1468.8	2233.4 ± 961.7	2362.9 ± 772.0	352.9 ± 152.3	869.2 ± 707.2	896.2 ± 357.4	1049.3 ± 348.4
LTR:ERVL-MaLR	384.5 ± 191.0	260.3 ± 207.2	747.1 ± 544.7	923.1 ± 570.3	133.6 ± 90.7	96.6 ± 90.9	308.2 ± 262.2	407.8 ± 266.6
LTR:ERV1	148.5 ± 69.8	334.0 ± 267.9	380.2 ± 263.8	524.0 ± 275.8	38.4 ± 23.9	129.3 ± 116.9	134.7 ± 108.9	209.6 ± 119.1
LINE:L1	1202.7 ± 457.8	1737.1 ± 1469.6	2969.7 ± 1543.7	3488.3 ± 1770.4	371.9 ± 146.9	708.4 ± 667.7	1185.8 ± 717.9	1445.9 ± 770.5
LINE:L2	551.5 ± 340.4	865.5 ± 679.0	1019.8 ± 458.0	1309.4 ± 570.5	199.8 ± 142.9	365.1 ± 311.2	410.1 ± 192.1	542.5 ± 255.6
LINE:CR1	124.4 ± 88.7	208.4 ± 124.4	295.2 ± 284.5	256.0 ± 109.2	43.6 ± 34.2	64.1 ± 49.4	102.1 ± 83.6	88.1 ± 49.7
DNA:hAT-Charlie	668.3 ± 332.8	1103.4 ± 834.1	1347.2 ± 598.4	1758.1 ± 949.9	264.1 ± 151.3	476.5 ± 400.3	588.0 ± 266.6	723.1 ± 429.3
DNA:TcMar-Tigger	365.1 ± 177.2	575.4 ± 444.5	732.5 ± 398.4	967.0 ± 672.0	141.0 ± 67.8	247.3 ± 197.1	282.6 ± 173.7	405.6 ± 309.4
DNA:hAT-Tip100	148.4 ± 94.2	346.5 ± 345.0	303.4 ± 277.5	203.1 ± 152.7	69.0 ± 44.7	222.9 ± 164.4	139.9 ± 131.7	96.0 ± 71.2
Genic region	CDS				5' UTR
ME subfamily	control	TLE-NC	TLE	TLE-HS	control	TLE-NC	TLE	TLE-HS
SINE:Alu	121.2 ± 49.3	145.1 ± 127.4	162.9 ± 156.3	310.4 ± 257.9	25.1 ± 22.3	64.9 ± 61.8	24.7 ± 15.9	40.6 ± 33.7
SINE:MIR	73.9 ± 41.1	84.7 ± 69.6	98.5 ± 65.5	38.0 ± 19.6	25.2 ± 22.9	29.3 ± 11.4	13.3 ± 6.5	13.0 ± 1.0
LTR:ERVL-MaLR	19.0 ± 17.5	28.0 ± 12.7	35.4 ± 23.4	15.0 ± 11.3	12.6 ± 9.2	0.0 ± 0.0	8.7 ± 5.5	11.7 ± 9.8
LTR:ERV1	11.9 ± 9.8	43.3 ± 15.3	10.2 ± 4.3	11.5 ± 3.5	18.8 ± 14.5	157.0 ± 45.6	0.0 ± 0.0	0.0 ± 0.0
LINE:L1	130.6 ± 85.0	49.5 ± 37.6	90.0 ± 49.6	86.5 ± 76.9	17.8 ± 15.8	26.0 ± 17.3	29.2 ± 21.3	19.7 ± 15.3
LINE:L2	34.7 ± 31.2	19.2 ± 6.7	40.9 ± 30.8	67.4 ± 33.9	15.7 ± 13.9	37.7 ± 3.2	14.3 ± 5.1	12.0 ± 2.8
LINE:CR1	18.1 ± 17.0	0.0 ± 0.0	67.8 ± 59.3	31.7 ± 26.4	10.4 ± 7.2	0.0 ± 0.0	56.0 ± 21.2	0.0 ± 0.0
DNA:hAT-Charlie	43.1 ± 25.7	87.2 ± 33.5	22.9 ± 17.5	80.9 ± 56.5	4.9 ± 2.9	20.0 ± 3.8	14.5 ± 7.1	8.0 ± 2.8
DNA:TcMar-Tigger	22.0 ± 19.4	35.6 ± 12.0	15.7 ± 10.8	29.2 ± 20.5	13.4 ± 9.0	41.3 ± 6.8	0.0 ± 0.0	12.5 ± 4.9
DNA:hAT-Tip100	5.5 ± 5.2	0.0 ± 0.0	0.0 ± 0.0	0.0 ± 0.0	3.3 ± 3.0	0.0 ± 0.0	29.0 ± 6.9	0.0 ± 0.0
The requency of MEs was calcualted as the average number of MEs per million assembled transcripts (tpm) within the sample group with the standard deviation also provided. The counts for "all exon rgions" include non-coding genes, while the the counts for CDS, 5' UTR, and 3' UTR covers only the protein coding genes. Values being statistically different between any two groups are indicated in bold …

## Sheet: TableS4_ME-CDS_GeneList
Table S4. A list of epilepsy-associated and neural genes and those impacted by MEs in the CDS regions in the epileptic sample groups
Genic region	CDS
Gene Category	ME Impacted Epilepsy-Associated Genes
Human Epilepsy group	Gene Symbol	GO Annotation Related to Gene	SuperPathways for Gene
TLE	BRD2	Chromatin binding and lysine-acetylated histone binding	Chromatin Regulation/Acetylation\DNA Damage\Wnt/Hedgehog/Notch\Regulation of retinoblastoma protein
	DOCK7	Binding and Rac GTPase binding	MET promotes cell motility\Factors involved in megakaryocyte development and platelet production\Response to elevated platelet cytosolic Ca2+\Signaling by GPCR\Regulation of lipid metabolism Insulin signaling-generic cascades
	HERC2	Ligase activity and ubiquitin protein ligase binding	DNA Double-Strand Break Repair\Class I MHC mediated antigen processing and presentation\DNA Double Strand Break Response\SUMOylation\Cell Cycle Checkpoints
	IGSF8	Protein coding	No Data Available
	NF1	Binding and phosphatidylcholine binding	RET signaling\Signaling by PTK6\MAPK signaling pathway\Developmental Biology\Cytokine Signaling in Immune system
	NIN	Calcium ion binding and GTP binding	No Data Available
	PCLO	Calcium ion binding and transporter activity	Aldosterone synthesis and secretion
	RFX3	DNA-binding transcription factor activity and transcription regulatory region DNA binding	No Data Available
	SCN1A	sodium voltage-gated channel alpha subunit 1(SCN1A)	Dopaminergic synapse,
	SCNM1	Enzyme binding	No Data Available
	TBCK	Transferase activity, transferring phosphorus-containing groups and protein tyrosine kinase activity	No Data Available
TLE-HS	RFX3	DNA-binding transcription factor activity and transcription regulatory region DNA binding	No Data Available
	APP	Identical protein binding and enzyme binding	Activated TLR4 signalling\Cytosolic sensors of pathogen-associated DNA\Peptide ligand-binding receptors\Response to elevated platelet cytosolic Ca2+\Clathrin derived vesicle budding
	GBA	Signaling receptor binding and glucosylceramidase activity	Metabolism\Sphingolipid metabolism\Chaperonin-mediated protein folding\Lysosome\Other glycan degradation
	NF1	Binding and phosphatidylcholine binding	RET signaling\Signaling by PTK6\MAPK signaling pathway\Developmental Biology\Cytokine Signaling in Immune system
	POMGNT1	Acetylglucosaminyltransferase activity and beta-1,3-galactosyl-O-glycosyl-glycoprotein beta-1,3-N-acetylglucosaminyltransferase activity	Metabolism of proteins\Mannose type O-glycan biosynthesis\Metabolism\O-linked glycosylation
	SCN1A	sodium voltage-gated channel alpha subunit 1(SCN1A)	Dopaminergic synapse,
TLE-NC	NF1	Binding and phosphatidylcholine binding	RET signaling\Signaling by PTK6\MAPK signaling pathway\Developmental Biology\Cytokine Signaling in Immune system
	NIN	Calcium ion binding and GTP binding	No Data Available
	PDHA1	Oxidoreductase activity, acting on the aldehyde or oxo group of donors, disulfide as acceptor and pyruvate dehydrogenase activity	Citrate cycle (TCA cycle)\Pyruvate metabolism and Citric Acid (TCA) cycle\Glucose metabolism\Metabolism\Glucose / Energy Metabolism
	SCN1A	sodium voltage-gated channel alpha subunit 1(SCN1A)	Dopaminergic synapse,
Genic region	CDS
Gene Category	ME Impacted Neural Genes
Human Epilepsy group	Gene Symbol	GO Annotation Related to Gene	SuperPathways for Gene
TLE	Brd2	chromatin binding and lysine-acetylated histone binding	Chromatin Regulation/Acetylation\DNA Damage\Wnt/Hedgehog/Notch\Regulation of retinoblastoma protein
	C9orf72	Rab GTPase binding	Autophagy-animal\Mesodermal Commitment Pathway
	Clstn2	calcium ion binding	No Data Available
	Dicer1	nucleic acid binding and hydrolase activity	Mitotic Prophase\HIV Transcription Elongation\Translational Control\MicroRNAs in cancer\RNAi Pathway
	DOCK7	Binding and Rac GTPase binding	MET promotes cell motility\Factors involved in megakaryocyte development and platelet production\Response to elevated platelet cytosolic Ca2+\Signaling by GPCR\Regulation of lipid metabolism Insulin signaling-generic cascades
	Hsp90aa1	identical protein binding	Regulation of PLK1 Activity at G2/M Transition\Signaling by Ligand-Responsive EGFR Variants in Cancer\eNOS activation and regulation\Influenza Viral RNA Transcription and Replication\HIV Life Cycle
	Lrrc7	Protein coding	Innate Immune System
	Mycbp2	protein homodimerization activity and ligase activity	Integrated Breast Cancer Pathway
	Nf1	binding and phosphatidylcholine binding	RET signaling\Signaling by PTK6\MAPK signaling pathway\Developmental Biology\Cytokine Signaling in Immune system
	Nin	calcium ion binding and GTP binding	No Data Available
	Nipbl	chromatin binding and protein C-terminus binding	Cell Cycle, Mitotic\Mitotic Telophase/Cytokinesis
	Nrcam	ankyrin binding and protein binding involved in heterotypic cell-cell adhesion	L1CAM interactions\Developmental Biology\Cell adhesion molecules (CAMs)\WNT Signaling\Interaction between L1 and Ankyrins
	Pak2	identical protein binding and protein kinase activity	RET signaling\Integrin Pathway\CD28 co-stimulation\HIV Life Cycle\Regulation of activated PAK-2p34 by proteasome mediated degradation
	Pclo	Calcium ion binding and transporter activity	Aldosterone synthesis and secretion
	Pcm1	identical protein binding	Regulation of PLK1 Activity at G2/M Transition\Cell Cycle, Mitotic\Organelle biogenesis and maintenance\Cytoskeletal Signaling\DNA Damage
	Pikfyve	phosphatidylinositol phosphate kinase activity and phosphatidylinositol-3,5-bisphosphate 5-phosphatase activity	Inositol phosphate metabolism (KEGG)\PI Metabolism\Metabolism\Phagosome\Regulation of actin cytoskeleton
	Ppfia2	nucleotide binding	Neurotransmitter Release Cycle\Transmission across Chemical Synapses
	Rrn3	binding and RNA polymerase binding	Activated PKN1 stimulates transcription of AR (androgen receptor) regulated genes KLK2 and KLK3\RNA Polymerase I Promoter Escape\Gene Expression\mTOR signaling pathway (Pathway Interaction Database)
	Sema6d	semaphorin receptor binding	Developmental Biology\Semaphorin interactions\Axon guidance
	Snap91	protein kinase binding and clathrin binding	Clathrin-mediated endocytosis\Vesicle-mediated transport\Delta508-CFTR traffic/ER-to-Golgi in CF
	Sos1	protein heterodimerization activity and SH3 domain binding	RET signaling\Downstream signaling of activated FGFR2\Regulation of lipid metabolism Insulin signaling-generic cascades\Common Cytokine Receptor Gamma-Chain Family Signaling Pathways\IL-2 Pathway
	Tacc1	protein domain specific binding	Aurora A signaling\Aurora B signaling
	Ubb	Protein coding	Regulation of activated PAK-2p34 by proteasome mediated degradation\RET signaling\Activated TLR4 signalling\HIV Life Cycle\Signaling by NOTCH1
TLE-HS	App	identical protein binding and enzyme binding	Activated TLR4 signalling\Cytosolic sensors of pathogen-associated DNA\Peptide ligand-binding receptors\Response to elevated platelet cytosolic Ca2+\Clathrin derived vesicle budding
	Cul5	protein heterodimerization activity and ubiquitin protein ligase binding	HIV Life Cycle\Class I MHC mediated antigen processing and presentation\Signaling by ERBB2\Human cytomegalovirus infection\Ubiquitin mediated proteolysis
	Eif2ak4	protein homodimerization activity and protein kinase activity	Translational Control\Autophagy-animal\Toll-like Receptor Signaling Pathway\Herpes simplex virus 1 infection\Measles
	Gba	signaling receptor binding and glucosylceramidase activity	Metabolism\Sphingolipid metabolism\Chaperonin-mediated protein folding\Lysosome\Other glycan degradation
	Mib1	ligase activity and ubiquitin-protein transferase activity	Signaling by NOTCH1\NOTCH2 Activation and Transmission of Signal to the Nucleus\Notch Signaling Pathway (WikiPathways)\HIV Life Cycle\Wnt/Hedgehog/Notch
	Mycbp2	protein homodimerization activity and ligase activity	Integrated Breast Cancer Pathway
	NF1	Binding and phosphatidylcholine binding	RET signaling\Signaling by PTK6\MAPK signaling pathway\Developmental Biology\Cytokine Signaling in Immune system
	Retreg3	Protein coding	No Data Available
	Rpgrip1l	thromboxane A2 receptor binding	Organelle biogenesis and maintenance\Signaling by Hedgehog\Regulation of PLK1 Activity at G2/M Transition\Signaling by GPCR
	SCN1A	sodium voltage-gated channel alpha subunit 1(SCN1A)	Dopaminergic synapse,
	Spef2	protein dimerization activity	No Data Available
	Taok1	transferase activity, transferring phosphorus-containing groups and protein tyrosine kinase activity	Cell Cycle, Mitotic\Mitotic Metaphase and Anaphase\Mitotic Prometaphase\MAPK signaling pathway\Signaling by Rho GTPases
	Tbc1d23	Protein coding	No Data Available
	Trio	transferase activity, transferring phosphorus-containing groups and protein tyrosine kinase activity	p75 NTR receptor-mediated signalling\RET signaling\Signaling by GPCR\NGF Pathway\Developmental Biology
	Usp33	cysteine-type endopeptidase activity and thiol-dependent ubiquitinyl hydrolase activity	Deubiquitination\Metabolism of proteins\Ubiquitin-Proteasome Dependent Proteolysis
	Vldlr	calcium ion binding	Lipoprotein metabolism\Metabolism\Spinocerebellar ataxia\Guidance Cues and Growth Cone Motility\Reelin Pathway (Cajal-Retzius cells)
TLE-NC	Nf1	binding and phosphatidylcholine binding	RET signaling\Signaling by PTK6\MAPK signaling pathway\Developmental Biology\Cytokine Signaling in Immune system
	Nin	calcium ion binding and GTP binding	No Data Available
	Suz12	sequence-specific DNA binding and chromatin binding	Activated PKN1 stimulates transcription of AR (androgen receptor) regulated genes KLK2 and KLK3\Cellular Senescence (REACTOME)\Chromatin organization\Chromatin Regulation/Acetylation\Developmental Biology
977 epilesy-associated genes	AAAS,AARS,AASS,ABAT,ABCC8,ABHD12,ACADS,ACADSB,ACO2,ACOT7,ACOX1,ACSF3,ACTB,ACTG1,ACVR1,ACY1,ADAM22,ADD3,ADK,ADNP,ADORA2A,ADRA2B,ADSL,AFG3L2,AGL,AGPS,AGTR2,AHI1,AIFM1,AIMP1,AKT2,AKT3,ALDH18A1 (IC),ALDH4A1,ALDH7A1,ALG1,ALG11,ALG12,ALG13,ALG2,ALG3,ALG6,ALG9,AMACR,AMER1,AMPD2,AMT,ANK3,ANKH,ANKLE2a,ANO10,ANOS1,AP1S2,AP3D1,AP4B1,AP4E1,AP4S1,APOE4,APOPT1,APP,ARFGEF2,ARG1,ARHGDIA,ARHGEF15,ARHGEF9,ARID1A,A…
2449 neural genes	12aex,2510009E07Rik,2610042L04Rik,2610301B20Rik,2700046G09Rik,31bex,7a6ex,9630013A20Rik,97c2,Aars,Aatk,Abca2,Abcb1a,Abcb1b,Abcb6,Abcc8,Abcd1,Abcd2,Abi1,Abi2,Abitram,Abl1,Abl2,Ablim1,Abr,Abt1,ac,Acan,Acap3,Ace,Acer3,Ache,Acp4,Acsl3,Acsl4,Acsl6,Actb,Actbl2,Actl6a,Actl6b,Actr2,Actr3,Acvr1b,Acvr1c,Adam10,Adam17,Adam22,Adamts1,Adarb1,Adcy1,Adcy6,Adcyap1,Add2,Adgra2,Adgrb1,Adgrb2,Adgrb3,Adgre5,Adgrf1,A…

## Sheet: TableS5_ME-impacted genesFreq
Table S5. Frequency comparisons of epilepsy-associated and neural genes Impacted by MEs in CDS and 3' UTR regions in human sample groups
Genic region	CDS
Gene Category	control	TLE-NC	TLE	TLE-HS
Neural genes	7.3 ± 3.4	4.0 ± 1.7	9.7 ± 3.6	9.0 ± 3.4
Epilepsy-associated genes	4.5 ± 2.3	3.0 ± 0.0	5.8 ± 2.9	8.4 ± 3.1
Genic region	3' UTR
Gene Category	control	TLE-NC	TLE	TLE-HS
Neural genes	24.5 ± 9.2	49.0 ± 28.1	63.0 ± 21.1	97.9 ± 32.7
Epilepsy-associated genes	13.6 ± 5.2	28.0 ± 15.5	34.5 ± 15.3	51.2 ± 20.3
Values in bold print indicate statisitically significant differences between nontrol and the epilepstic groups

## Sheet: TableS6_SCN1A_MEfreq
Table S6. The expression level of transcript forms for SCN1A gene
Group ID	Sample ID	Total reads	Read cnt		ME vs Normal	TPM		Group Average (TPM)
			Normal	ME		Total	Normal	Total	abnormal	Normal
Control	SAMN13819209	56416195	37	6	13.9535	0.762192	0.65584	0.736319	10.861	0.656876
	SAMN13819212	49859652	34	1	2.85714	0.70197	0.681914
	SAMN13819215	46626407	24	0	0	0.51473	0.51473
	SAMN13819218	49915392	19	3	13.6364	0.440746	0.380644
	SAMN13819222	48979864	50	3	5.66038	1.08208	1.02083
	SAMN13819236	66154016	40	2	4.7619	0.634882	0.60465
	SAMN13819239	62461808	30	5	14.2857	0.560342	0.480293
	SAMN13819240	63372326	32	5	13.5135	0.583851	0.504952
	SAMN13819241	71208119	49	9	15.5172	0.814514	0.688124
	SAMN13819249	61887726	24	5	17.2414	0.46859	0.387799
	SAMN13819261	59223111	23	3	11.5385	0.439018	0.388362
	SAMN13819262	65165859	68	8	10.5263	1.16625	1.04349
	SAMN13819265	58077346	52	7	11.8644	1.01589	0.895358
	SAMN13819267	63306175	41	6	12.766	0.742424	0.647646
	SAMN13819276	68618923	63	10	13.6986	1.06385	0.918114
	SAMN13819278	71171208	44	7	13.7255	0.716582	0.618228
	SAMN13819282	67941502	50	5	9.09091	0.80952	0.735927
TLE-NC	SAMN12341839	32299720	28	3	9.67742	0.959761	0.866881	0.608745	3.03146	0.590365
	SAMN12341841	34328223	21	0	0	0.611742	0.611742
	SAMN12341843	31233654	20	0	0	0.640335	0.640335
	SAMN12341845	31230706	35	2	5.40541	1.18473	1.12069
	SAMN12341847	37148562	21	0	0	0.565298	0.565298
	SAMN12341849	29631178	9	1	10	0.337482	0.303734
	SAMN12341851	40105101	6	0	0	0.149607	0.149607
	SAMN12341853	35934923	14	0	0	0.389593	0.389593
	SAMN12341855	30097884	7	0	0	0.232574	0.232574
	SAMN12341857	43726737	5	0	0	0.114347	0.114347
	SAMN12341859	39571183	25	0	0	0.631773	0.631773
	SAMN12341861	44309498	10	1	9.09091	0.248254	0.225685
	SAMN12341863	38618792	31	0	0	0.802718	0.802718
	SAMN12341865	35756600	8	1	11.1111	0.251702	0.223735
	SAMN12341884	28069820	30	2	6.25	1.14001	1.06876
	SAMN12341886	33294173	24	0	0	0.720847	0.720847
	SAMN12341888	25586893	35	0	0	1.36789	1.36789
TLE	SAMN03877312	64691354	29	5	14.7059	0.525573	0.448282	0.223785	27.0151	0.178854
	SAMN03877313	62936557	19	3	13.6364	0.349558	0.301891
	SAMN03877316	41724709	7	0	0	0.167766	0.167766
	SAMN03877317	52317366	11	4	26.6667	0.286712	0.210255
	SAMN03877319	54148596	5	4	44.4444	0.166209	0.0923385
	SAMN03877320	46966210	3	1	25	0.0851676	0.0638757
	SAMN03877322	42367891	0	5	100	0.118014	0
	SAMN03877323	36434748	0	1	100	0.0274463	0
	SAMN03877324	64411333	16	2	11.1111	0.279454	0.248403
	SAMN03877325	58612028	3	0	0	0.051184	0.051184
	SAMN03877326	55009729	14	3	17.6471	0.309036	0.2545
	SAMN03877327	59167255	18	6	25	0.40563	0.304222
	SAMN03877328	81199347	12	0	0	0.147784	0.147784
	SAMN03877329	79642694	17	0	0	0.213453	0.213453
TLE-HS	SAMN03877308	58853446	7	3	30	0.169914	0.11894	0.248227	26.3041	0.20425
	SAMN03877309	58632885	12	2	14.2857	0.238774	0.204663
	SAMN03877310	74880070	26	1	3.7037	0.360577	0.347222
	SAMN03877311	64408119	22	1	4.34783	0.357098	0.341572
	SAMN03877314	73706517	3	2	40	0.0678366	0.040702
	SAMN03877315	54793684	2	1	33.3333	0.0547508	0.0365006
	SAMN03877318	43162844	2	5	71.4286	0.162177	0.0463361
	SAMN03877321	26101152	13	2	13.3333	0.574687	0.498062
